# Supplementary material for: Clustered Regularly Interspaced Short Palindromic Repeat Analysis of Clonal Complex 17 Serotype III Group B Streptococcus Strains Causing Neonatal Invasive Diseases
Source: Int J Mol Sci. 2021 Oct 27;22(21):11626. doi: 10.3390/ijms222111626 (PMC8584069; doi:10.3390/ijms222111626)
Supplement: Supplementary file 1 [file ijms-22-11626-s001.zip]

Archive with 1 entries (1 files):
- ijms-1429390-supplementary.pdf
